# Supplementary material for: Ninety‐Seven Percent of Trials Investigating Robotic Interventions in Physiotherapy Contained Abstract Spin: A Meta‐Research Review
Source: Cochrane Evid Synth Methods. 2026 Feb 12;4(2):e70072. doi: 10.1002/cesm.70072 (PMC12904089; doi:10.1002/cesm.70072)
Supplement: Supplementary file 1 — Supplmentary dataset SUBMIT. [file CESM-4-e70072-s001.xlsx]

## Sheet: Robotics dataset
Authors	Year	Year (grp)	Journal	IF	Title	Number of authors	Continent	Country	Patient population	Patient sub-population	Abstract length (grp)	Randomised patients	Protocol registration	Primary outcomes defined in study	Primary timepoints defined in study	Primary timepoints	Primary outcomes (total)	Secondary outcomes (total)	SCWE (defined for primary)	Funding section	Article funded	Funders	COI section	COI reported	COI description	COI + or funding COI	SPIN 1 - CON	SPIN 2 - CON	SPIN 3 - CON	SPIN 4 - CON	SPIN 5 - CON	SPIN 6 - CON	SPIN 7 - CON	PEDro score	Eligibility criteria	Random allocation	Concealed allocation	Baseline comparability	Subject blinding	Therapist blinding	Assessor blinding	Adequete follow up	ITT analysis	Between group comparisons	Point estimates and variability
abdel-Kafy 2022	2022	2021-2024	Games for Health Journal	3.71	The Effect of Robot-Mediated Virtual Reality Gaming on Upper Limb Spasticity Poststroke: A Randomized-Controlled Trial	5	Asia	Saudi Arabia	Neurology	Stroke (Chronic)	226-275	40	Yes	No	Yes	12 weeks	11	N	Some	Yes	Yes	The authors acknowledge the funding (award number: 14- MED998-10) provided by the National Science, Technology and Innovation Plan (MAARIFAH), the King Abdul-Aziz City for Science and Technology (KACST), Kingdom of Saudi Arabia, for supporting this research project.	Yes	No	-	No	N	N	NR	NR	Y	Y	NR	6	N	Y	N	Y	N	N	Y	Y	N	Y	Y
Adullah 2011	2011	2011-2015	Journal of NeuroEngineering & Rehabilitation	4.475	Results of clinicians using a therapeutic robotic system in an inpatient stroke rehabilitation unit	5	North America	Canada	Neurology	Stroke (subacute)	≥326	20	No	Yes	Yes	D/C (8-11 weeks)	1	10-14	No	Yes	Yes	Natural Science and Engineering Research Council of Canada (NSERC).	Yes	No	-	No	N	N	NR	N	Y	Y	Y	6	Y	Y	Y	Y	N	N	Y	Y	N	Y	N
Alcobendas-Maestro 2012	2012	2011-2015	Neurorehabilitation and Neural Repair	5.055	Lokomat robotic-assisted versus overground training within 3 to 6 months of incomplete spinal cord lesion: randomized controlled trial	7	Europe	Spain	Neurology	SCI (Subacute)	226-275	80	No	Yes	Yes	8 weeks	2	15+	No	Yes	Yes	FISCAM (Fondo para la Investigación Sanitaria en Castilla la Mancha)	Yes	No	-	No	N	N	NR	N	Y	Y	NR	8	Y	Y	Y	Y	N	N	Y	Y	Y	Y	Y
Alingh 2021	2021	2021-2024	Journal of NeuroEngineering & Rehabilitation	5.227	Effect of assist‑as‑needed robotic gait training on the gait pattern post stroke: a randomized controlled trial	8	Europe	Netherlands	Neurology	Stroke (Subacute)	≥326	34	Yes	Yes	No	6 weeks | 4 months	1	15+	No	Yes	Yes	This work was supported by a grant [Grant Number 95104009] from the Netherlands Organization for Health Research and Development (ZonMw) and the Dutch Brain Foundation (Hersenstichting Nederland).	Yes	No	-	No	N	N	NR	N	Y	Y	NR	7	Y	Y	Y	Y	N	N	Y	N	Y	Y	Y
Androwis 2021	2021	2021-2024	Multiple Sclerosis and Related Disorders	3.785	A pilot randomized controlled trial of robotic exoskeleton-assisted exercise rehabilitation in multiple sclerosis	7	North America	USA	Neurology	MS	≥326	12	No	Yes	Yes	4 weeks	4	5-9	Some	Yes	Yes	National Multiple Sclerosis Society, USA (Collaborative Network of New Jersey), Award Number: CA1069-A-7; and the Avidan Foundation- New Jersey, USA	Yes	No	-	No	N	Y	NR	Y	Y	Y	NR	5	Y	Y	N	Y	N	N	Y	N	N	Y	Y
Bang 2016	2016	2016-2020	Neurorehabilitation	1.511	Effects of robot-assisted gait training on spatiotemporal gait parameters and balance in patients with chronic stroke: a randomized controlled pilot trial	2	Asia	South Korea	Neurology	Stroke (Chronic)	176-225	18	No	No	Yes	4 weeks	6	N	No	Yes	Yes	Daejeon University Research Fund	Yes	Yes	Daejeon University Research Fund	No	N	NR	NR	NR	Y	NR	NR	7	Y	Y	Y	Y	N	N	Y	Y	N	Y	Y
Bayindir 2022	2022	2021-2024	Turkish Journal of Physiotherapy and Rehabilitation	0.162	The effect of adding robot-assisted hand rehabilitation to conventional rehabilitation program following stroke: A randomized-controlled study	3	Asia	Turkey	Neurology	Stroke	226-275	37	No	No	No	5 weeks | 3 months	6	N	No	Yes	No	-	Yes	No	-	No	N	N	NR	NR	Y	Y	NR	6	N	Y	Y	Y	N	N	N	Y	N	Y	Y
Beer 2008	2008	≤2010	Multiple Sclerosis	3.214	Robot-assisted gait training in multiple sclerosis: a pilot randomized trial	6	Europe	Switzerland	Neurology	MS	≥326	35	No	Yes	Yes	Week 3	1	5-9	No	Yes	Yes	Swiss MS society, Wilhelm Doerenkamp Robot-assisted gait training in MS 235 foundation, Hertie foundation, Inthera Stiftung, Serono, Dompé-Biogen and Schering.	Yes	No	-	No	N	N	NR	N	Y	Y	NR	5	Y	Y	N	Y	N	N	Y	N	N	Y	Y
Bergmann 2018	2018	2016-2020	Neurology	6.814	Robot-assisted gait training to reduce pusher behavior: a randomized controlled trial	4	Europe	Germany	Neurology	Stroke (Subacute)	226-275	38	Yes	Yes	No	2 weeks F/U 2 weeks	4	1-4	No	Yes	Yes	German Federal Ministry of Education and Research (BMBF IFB 01EO0901).	Yes	No	-	No	Y	Y	NR	Y	Y	Y	NR	6	Y	Y	Y	Y	N	N	Y	N	N	Y	Y
Berriozabalgoitia 2021	2021	2021-2024	Archives of Physical Medicine and Rehabilitation	3.509	Overground Robotic Program Preserves Gait in Individuals With Multiple Sclerosis and Moderate to Severe Impairments: A Randomized Controlled Trial	6	Europe	Spain	Neurology	MS	276-325	36	Yes	Yes	Yes	3 months	1	10-14	Yes	Yes	Yes	Bilbao Bizkaia Kutxa Bank Foundation, the Euskampus Fundazioa Foundation, and the Ministerio de Ciencia e Innovacio´n of Spain (grant no. DPI2017-82694-R [AEI/FEDER, UE]).	Yes	No	-	No	N	N	NR	NR	Y	Y	Y	8	Y	Y	Y	Y	N	N	Y	Y	Y	Y	Y
Cai 2023	2023	2021-2024	Research in Nursing & Health	2.162	Robot‐assisted rehabilitation training improves knee function and daily activity ability in older adults following total knee arthroplasty	6	Asia	China	Orthopaedics	TKR	226-275	82	No	No	Yes	D/C	7	N	No	Yes	Yes	Henan Medical Science and Technology Research Project (LHGJ20190074).	Yes	No	-	No	N	N	NR	N	Y	NR	NR	7	Y	Y	Y	Y	N	N	Y	Y	N	Y	Y
Calabro 2018	2018	2016-2020	Journal of NeuroEngineering & Rehabilitation	4.232	Shaping neuroplasticity by using powered exoskeletons in patients with stroke: a randomized clinical trial	10	Europe	Italy	Neurology	Stroke (Chronic)	276-325	40	Yes	Yes	Yes	8 weeks	3	15+	Yes	No	NA		Yes	No	-	No	Y	NR	NR	Y	Y	NR	NR	7	Y	Y	Y	N	N	N	Y	Y	Y	Y	Y
Calabro 2019	2019	2016-2020	Clinical Neurophysiology	3.493	Does hand robotic rehabilitation improve motor function by rebalancing interhemispheric connectivity after chronic stroke? Encouraging data from a randomised-clinical-trial	10	Europe	Italy	Neurology	Stroke (Chronic)	226-275	50	Yes	Yes	Yes	8 weeks	2	15+	Yes	Yes	No		Yes	No	-	No	N	NR	NR	N	Y	NR	NR	8	Y	Y	Y	Y	N	N	Y	Y	Y	Y	Y
Capecci 2019	2019	2016-2020	Annals of Physical and Rehabilitation Medicine	3.732	Clinical effects of robot-assisted gait training and treadmill training for Parkinson's disease. A randomized controlled trial	11	Europe	Italy	Neurology	Parkinson's Disease	276-325	110	Yes	Yes	Yes	4 weeks	5	5-9	Yes	Yes	Yes	This project was partially funded by the Italian Ministry of Health (Ricerca Corrente). In particular, Financial Disclosures of all authors (for the preceding 12 months) are as follows: Marianna Capecci, Patrizio Sale, Elisa Andrenelli, Mauro Pennacchioni, Maria Gabriella Ceravolo declare no financial support or any other funding for the preceding 12 months, regardless of a relationship to the cu…	Yes	No	-	No	Y	Y	NR	Y	Y	Y	NR	6	N	Y	N	Y	N	N	Y	Y	N	Y	Y
Carda 2012	2012	2011-2015	Neurorehabilitation and Neural Repair 201	5.055	Robotic gait training is not superior to conventional treadmill training in parkinson disease: a single-blind randomized controlled trial	6	Europe	Italy	Neurology	Parkinson's Disease	176-225	30	Yes	Yes	No	4 weeks | 3 months - F/U | 6 months -F/U	3	15+	Yes	Yes	No		Yes	No	-	No	Y	Y	NR	N	Y	Y	NR	8	Y	Y	Y	Y	N	N	Y	Y	Y	Y	Y
Carpinella 2020	2020	2016-2020	Journal of NeuroEngineering & Rehabilitation	0	Effects of robot therapy on upper body kinematics and arm function in persons post stroke: a pilot randomized controlled trial	7	Europe	Italy	Neurology	Stroke	≥326	40	Yes	Yes	Yes	4 weeks	2	15+	Some were defined	Yes	Yes	Italian Ministry of Health (Ricerca Corrente and Ricerca Finalizzata: grant no. GR-2011-02348942).	Yes	No	-	No	Y	Y	NR	Y	Y	Y	NR	8	Y	Y	Y	Y	N	N	Y	Y	Y	Y	Y
Chang 2012	2012	2011-2015	Neurorehabilitation and Neural Repair	5.055	Effects of robot-assisted gait training on cardiopulmonary fitness in subacute stroke patients: a randomized controlled study	5	Asia	South Korea	Neurology	Stroke (Subacute)	226-275	48	No	No	Yes	2 weeks	15	N	No	Yes	Yes	Korea Science and Engineering Foundation (#M10644000022-06N4400-02210) and Samsung Biomedical Research Institute (#SBRI C-A7-407-1), and Insung Research Foundation, Republic of Korea.	Yes	No	-	Yes	Y	Y	NR	NR	Y	Y	Y	7	Y	Y	Y	Y	N	N	Y	Y	N	Y	Y
Chang 2018	2018	2016-2020	Pilot and Feasibility Studies	1.773	Exoskeleton-assisted gait training to improve gait in individuals with spinal cord injury: a pilot randomized study	5	North America	USA	Neurology	SCI	276-325	9	Yes	Yes	Yes	Pre Post (3 weeks)	4	10-14	No	Yes	Yes	TIRR Innovation Grant, Memorial Hermann Foundation, and Mission Connect, a project by TIRR Foundation	Yes	No	-	No	Y	NR	NR	Y	Y	NR	Y	5	Y	Y	Y	Y	N	N	N	N	N	Y	Y
Chen 2021	2021	2021-2024	Archives of Physical Medicine and Rehabilitation	3.509	Exoskeleton-Assisted Anthropomorphic Movement Training (EAMT) for Poststroke Upper Limb Rehabilitation: A Pilot Randomized Controlled Trial	5	Asia	China	Neurology	Stroke (Subacute)	276-325	20	Yes	Yes	Yes	4 weeks	6	5-9	No	Yes	Yes	National Natural Science Foundation of China (grant nos. U 1913601, 91648203).	Yes	No	-	No	N	NR	NR	N	N	NR	NR	8	Y	Y	Y	Y	N	N	Y	Y	Y	Y	Y
Cheung 2019	2019	2016-2020	BMC Neurology	2.475	Effect of EMG-biofeedback robotic-assisted body weight supported treadmill training on walking ability and cardiopulmonary function on people with subacute spinal cord injuries -- a randomized controlled trial	6	Asia	Hong Kong	Neurology	SCI (Subacute)	226-275	16	Yes	Yes	Yes	8 weeks	5	10-14	No	Yes	No		Yes	No	-	No	Y	Y	NR	Y	Y	Y	NR	8	Y	Y	Y	Y	N	N	Y	Y	Y	Y	Y
Cho 2022	2022	2021-2024	Burns & Trauma	4.957	Effect of robot-assisted gait training on the biomechanical properties of burn scars: a single-blind, randomized controlled trial	3	Asia	South Korea	Burns	Burns	≥326	40	Yes	Yes	Yes	4 weeks | 12 weeks	5	15+	No	Yes	Yes	National Research Foundation of Korea(NRF) funded by the Ministry of Education (2020R1l1A3074150).	Yes	No	-	No	Y	Y	NR	Y	N	Y	NR	7	Y	Y	N	Y	N	N	Y	Y	Y	Y	Y
Choi 2016	2016	2016-2020	Annals of Rehabilitation Medicine	1.08	The effect of an upper limb rehabilitation robot on hemispatial neglect in stroke patients	6	Asia	South Korea	Neurology	Stroke	226-275	46	No	No	Yes	3 weeks	9	N	No	No	NA		Yes	No	-	No	N	N	NR	NR	Y	Y	Y	4	Y	Y	N	Y	N	N	N	N	N	Y	Y
Chua 2016	2016	2016-2020	Archives of Physical Medicine and Rehabilitation	3.54	Efficacy of an electromechanical gait trainer post-stroke in Singapore: a randomised controlled trial	3	Asia	Singapore	Neurology	Stroke	176-225	106	No	Yes	No	4 weeks | 8 weeks | 12 weeks | 24 weeks | 48 weeks	5	15+	No	No	NA		No	NA	-	Unknown	N	N	NR	N	Y	Y	NR	7	Y	Y	Y	Y	N	N	Y	N	Y	Y	Y
Cinar 2021	2021	2021-2024	International Journal of Rehabilitation Research	1.746	Effect of robotic-assisted gait training on functional status, walking and quality of life in complete spinal cord injury	5	Asia	Turkey	Neurology	SCI (Complete)	226-275	40	No	No	Yes	D/C	10	N	No	No	NA	-	Yes	No	-	No	N	N	NR	NR	Y	Y	NR	6	N	Y	N	Y	N	N	Y	Y	N	Y	Y
Clerici 2017	2017	2016-2020	PLoS ONE	3.055	Rehabilitation in progressive supranuclear palsy: effectiveness of two multidisciplinary treatments	8	Europe	Italy	Neurology	Progressive suparanuclear palsy	276-325	24	Yes	Yes	Yes	4 weeks	3	1-4	Some were defined	Yes	No		No	NA	-	No	N	N	N	N	Y	N	NR	7	Y	Y	N	Y	N	N	Y	Y	Y	Y	Y
Daly 2005	2005	≤2010	Journal of Rehabilitation Research and Development	1.487	Response to upper-limb robotics and functional neuromuscular stimulation following stroke	10	North America	USA	Neurology	Stroke (Chronic)	≤175	13	No	Yes	No	12 weeks | F/U (6 months	2	10-14	No	Yes	Yes	Department of Veterans Affairs, Rehabilitation Research and Development Service, grant 2801R.	No	NA	-	No	Y	Y	NR	Y	Y	Y	NR	5	Y	Y	N	Y	N	N	Y	Y	N	N	Y
Daunoraviciene 2018	2018	2016-2020	Technology and Health Care	0.916	Effects of robot-assisted training on upper limb functional recovery during the rehabilitation of poststroke patients	5	Europe	Lithuania	Neurology	Stroke (Subacute)	176-225	34	No	No	Yes	2 weeks	21+	N	No	No	NA	-	Yes	No	-	No	Y	Y	NR	NR	Y	Y	NR	5	N	Y	N	Y	N	N	N	Y	N	Y	Y
de Araujo 2011	2011	2011-2015	Archives of Physical Medicine and Rehabilitation	2.918	Effects of intensive arm training with an electromechanical orthosis in chronic stroke patients: a preliminary study	5	South America	Brazil	Neurology	Stroke (Chronic)	226-275	12	Yes	Yes	Yes	8 weeks	9	0	No	Yes	Yes	Supported by The National Council for Scientific and Technological Development (CNPq) (Proc. n. 480926/20087-5).	Yes	No	-	No	Y	Y	NR	NR	Y	Y	Y	5	N	Y	N	Y	N	N	N	Y	N	Y	Y
Dehem 2019	2019	2016-2020	Annals of Physical and Rehabilitation Medicine	3.732	Effectiveness of upper-limb robotic-assisted therapy in the early rehabilitation phase after stroke: a single-blind, randomised, controlled trial	8	Europe	Belgium	Neurology	Stroke (Subacute)	276-325	45	Yes	No	No	2 months | 6 months	14	N	Some were defined	Yes	Yes	Re´ gion Wallonne, the Fondation Motrice and the Fondation Saint-Luc.	Yes	No	-	No	Y	Y	NR	NR	Y	Y	NR	7	Y	Y	Y	Y	N	N	Y	N	Y	Y	Y
deLuca 2020	2020	2016-2020	Journal of Clinical Neuroscience	1.731	Does overground robotic gait training improve non-motor outcomes in patients with chronic stroke? Findings from a pilot study	10	Europe	Italy	Neurology	Stroke (Chronic)	176-225	30	No	Yes	Yes	8 weeks	8	10-14	No	Yes	No	-	Yes	No	-	No	Y	Y	NR	Y	Y	Y	Y	5	Y	Y	N	N	N	N	N	Y	Y	Y	Y
Druzbicki 2010	2010	≤2010	Acta of Bioengineering and Biomechanics	0.716	Assessment of the impact of orthotic gait training on balance in children with cerebral palsy	5	Europe	Poland	Neurology	CP (Children)	176-225	18	No	No	Yes	4 weeks	14	N	No	No	NA		No	NA	-	Unknown	Y	Y	NR	NR	Y	Y	NR	3	N	Y	N	Y	N	N	Y	N	N	N	N
Druzbicki 2013	2013	2011-2015	Journal of Rehabilitation Medicine	2.372	Functional effects of robotic-assisted locomotor treadmill therapy in children with cerebral palsy	10	Europe	Poland	Neurology	CP (Children)	226-275	35	No	No	Yes	4 weeks	21+	N	No	No	NA		No	NA	-	Unknown	Y	Y	NR	NR	Y	Y	NR	5	N	Y	N	Y	N	N	Y	N	N	Y	Y
el-Shamy 2018	2018	2016-2020	American Journal of Physical Medicine & Rehabilitation	1.826	Efficacy of Armeo robotic therapy versus conventional therapy on upper extremity function in children with hemiplegic cerebral palsy	1	Africa	Egypt	Neurology	CP (Children)	176-225	30	No	No	Yes	12 weeks	6	N	No	Yes	No		Yes	No	-	No	N	NR	NR	NR	Y	NR	Y	7	Y	Y	Y	Y	N	N	Y	Y	N	Y	Y
Esquenazi 2013	2013	2011-2015	PM&R	2.093	A randomized comparative study of manually assisted versus robotic-assisted body weight supported treadmill training in persons with a traumatic brain injury	4	North America	USA	Neurology	TBI	276-325	16	No	Yes	Yes	Post Rx (6-8 weeks)	2	1-4	No	Yes	Yes	MossRehab Research Fund	Yes	Yes	Disclosure related to this publication: grant, MossRehab Research Fund Disclosure outside this publication: grants, Department of Defense, CDC	Yes	N	N	NR	N	Y	Y	NR	4	N	Y	N	Y	N	N	N	Y	N	Y	N
Evans 2021	2021	2016-2020	Archives of Physical Medicine and Rehabilitation	3.509	Robotic Locomotor Training Leads to Cardiovascular Changes in Individuals With Incomplete Spinal Cord Injury Over a 24-Week Rehabilitation Period: A Randomized Controlled Pilot Study	7	Africa	South Africa	Neurology	SCI (Incomplete)	≥326	17	Yes	Yes	Yes	24 weeks	16	15+	No	Yes	Yes	National Research Foundation of South Africa	Yes	No	-	No	Y	Y	NR	N	Y	Y	Y	5	Y	Y	N	Y	N	N	N	Y	N	Y	Y
Feys 2015	2015	2011-2015	Journal of NeuroEngineering & Rehabilitation	3.895	Robot-supported upper limb training in a virtual learning environment: a pilot randomized controlled trial in persons with MS	7	Europe	Belgium	Neurology	MS	276-325	18	Yes	No	Yes	8 weeks	7	15+	No	No	NA		Yes	No		No	Y	Y	NR	Y	Y	Y	NR	6	Y	Y	Y	Y	N	N	N	Y	N	Y	Y
Fisher 2011	2011	2011-2015	Topics in Stroke Rehabilitation	1.36	Robot-assisted gait training for patients with hemiparesis due to stroke	3	North America	USA	Neurology	Stroke	176-225	20	No	No	Yes	8 weeks	3	N	No	Yes	Yes	This research was supported by HealthSouth Corporation.	No	NA		Yes	N	N	NR	NR	Y	Y	NR	5	Y	Y	N	Y	N	N	N	Y	N	Y	Y
Forrester 2014	2014	2011-2015	Neurorehabilitation and Neural Repair	5.472	Modular ankle robotics training in early subacute stroke: a randomized controlled pilot study	6	North America	USA	Neurology	Stroke (Subacute)	226-275	39	No	No	Yes	8 weeks	16	N	No	Yes	Yes	Department of Veterans Affairs Rehabilitation Research and Development Service (VA RR&D) “Center of Excellence on Task-Oriented Exercise and Robotics in Neurological Diseases,” (B3688R); VA RR&D Merit Pilot Award (A7461P); and NIA Claude D. Pepper Older Americans Independence Center (P30-AG028747).	Yes	Yes	Dr. H. I. Krebs is a co-inventor in the MIT patents for the robotic devices. He holds equity positions in Interactive Motion Technologies, Inc., the company that manufactures this type of technology under license to MIT	Yes	Y	Y	NR	NR	N	Y	NR	5	Y	Y	N	Y	N	N	N	Y	N	Y	Y
Franceschini 2019	2019	2016-2020	Journal of Bodywork and Movement Therapies	1.426	Upper limb robot-assisted rehabilitation versus physical therapy on subacute stroke patients: a follow-up study	8	Europe	Italy	Neurology	Stroke (Subacute)	226-275	53	No	Yes	No	6 weeks | 6 months	2	5-9	Yes	Yes	Yes	This research was funded by the Italian Ministry of Health	No	NA		No	N	NR	NR	N	N	NR	NR	6	Y	Y	Y	Y	N	N	Y	N	N	Y	Y
Frisoli 2022	2022	2021-2024	Journal of NeuroEngineering & Rehabilitation	5.605	A randomized clinical control study on the efficacy of three‑dimensional upper limb robotic exoskeleton training in chronic stroke	6	Europe	Italy	Neurology	Stroke (Chronic)	≥326	26	Yes	Yes	Yes	4 weeks	1	15+	No	Yes	Yes	Partially funded by SKILLS EU FP7 project. Dr Barsotti is funded by an “Cassa di Risparmio of Florence” Postgraduate Fellowship.	Yes	Yes	Prof. Antonio Frisoli is the cofounder and Chief Scientific Officer of Wearable Robotics srl, manufacturer of the ALEX exoskeleton robot.	Yes	Y	Y	NR	Y	Y	Y	Y	4	Y	Y	N	Y	N	N	N	N	N	Y	Y
Furnari 2017	2017	2016-2020	The International Journal of Neuroscience	1.792	Robotic-assisted gait training in Parkinson's disease: a three-month follow-up randomized clinical trial	10	Europe	Italy	Neurology	Parkinson's Disease	226-275	38	Yes	Yes	Yes	4 weeks	1	10-14	No	Yes	No		Yes	No		No	Y	Y	NR	Y	Y	Y	Y	5	N	Y	N	Y	N	N	Y	N	N	Y	Y
Galli 2016	2016	2016-2020	Functional Neurology	1.448	Robot-assisted gait training versus treadmill training in patients with Parkinson's disease: a kinematic evaluation with gait profile score	8	Europe	Italy	Neurology	Parkinson's Disease	≤175	50	No	No	Yes	4 weeks	14	N	No	No	NA		No	NA		Unknown	Y	Y	NR	NR	Y	Y	NR	8	Y	Y	Y	Y	N	N	Y	Y	Y	Y	Y
Gandolfi 2014	2014	2011-2015	Frontiers in Human Neuroscience	3.712	Robot-assisted versus sensory integration training in treating gait and balance dysfunctions in patients with multiple sclerosis: a randomized controlled trial	9	Europe	Italy	Neurology	MS	226-275	26	Yes	Yes	No	6 weeks | F/U 1 month	4	15+	No	Yes	Yes	This workwassupportedbyfundingfromtheItalianMultiple SclerosisFoundationgrant(FISM2009/R/27).	Yes	No		No	N	N	NR	N	Y	Y	NR	6	Y	Y	Y	Y	N	N	Y	N	N	Y	Y
Gandolfi 2019	2019	2016-2020	Frontiers in Neuroscience	4.038	Robot-Assisted Stair Climbing Training on Postural Control and Sensory Integration Processes in Chronic Post-stroke Patients: A Randomized Controlled Clinical Trial	11	Europe	Italy	Neurology	Stroke (Chronic)	276-325	32	Yes	Yes	No	5 weeks | 1 month after	1	15+	No	Yes	No	-	Yes	No	-	No	Y	Y	NR	Y	Y	Y	NR	8	Y	Y	Y	Y	N	N	Y	Y	Y	Y	Y
Gilliaux 2015	2015	2011-2015	Neurorehabilitation and Neural Repair	5.112	Upper limb robot-assisted therapy in cerebral palsy: a single-blind randomized controlled trial	9	Europe	Belgium	Neurology	CP (Children)	226-275	16	Yes	Yes	Yes	8 weeks	5	15+	No	Yes	Yes	The Saint-Luc Foundation (Brussels) supported all phases of this study.	Yes	No		No	Y	Y	NR	Y	Y	Y	NR	6	Y	Y	N	Y	N	N	Y	Y	N	Y	Y
Gorman 2019	2019	2016-2020	Spinal Cord	2.073	Comparison of peak oxygen consumption response to aquatic and robotic therapy in individuals with chronic motor incomplete spinal cord injury: a randomized controlled trial	6	North America	USA	Neurology	SCI (Incomplete)	226-275	37	Yes	Yes	Yes	12 weeks	1	1-4	No	Yes	Yes	DOD CDMRP SCI Research Program Clinical Trial Award SC090147, FY 2009	Yes	No		No	N	N	NR	N	Y	Y	NR	7	Y	Y	N	Y	N	N	Y	Y	Y	Y	Y
Guc 2024	2024	2021-2024	Journal of Pediatric Neurology	0.149	Comparison of the Effectiveness of Conventional Physiotherapy Methods and Robot-Assisted Gait Training after Botulinum Toxin Injection of Lower Extremities in Children with Cerebral Palsy: Prospective Randomized Controlled Study	5	Asia	Turkey	Neurology	CP (Children)	176-225	35	No	No	Yes	3 weeks	11	N	No	No	NA	-	Yes	No	-	No	N	N	NR	NR	Y	Y	NR	5	Y	Y	N	Y	N	N	Y	N	N	Y	Y
Han 2016	2016	2016-2020	Medicine	2.027	Robot-assisted gait training improves brachial-ankle pulse wave velocity and peak aerobic capacity in subacute stroke patients with totally dependent ambulation: randomized controlled trial	5	Asia	South Korea	Neurology	Stroke (Subacute)	226-275	60	No	Yes	Yes	4 weeks	10	1-4	No	Yes	Yes	This study was supported by a grant from Inha University.	Yes	No		No	Y	Y	NR	Y	Y	Y	Y	5	Y	Y	N	Y	N	N	Y	N	N	Y	Y
Hesse 2005	2005	≤2010	Stroke	6.534	Computerized arm training improves the motor control of the severely affected arm after stroke: a single-blinded randomized trial in two centers	6	Europe	Germany	Neurology	Stroke	276-325	55	No	Yes	No	4 weeks 6 weeks 18 weeks	9	15+	No	Yes	Yes	The study was sponsored by a grant of the BMBF	Yes	Yes	he company is owned by Dr Beate Brandl-Hesse, the spouse of S.H.	Yes	Y	Y	NR	Y	N	Y	NR	7	Y	Y	Y	N	N	N	Y	Y	Y	Y	Y
Hesse 2014	2014	2011-2015	Clinical Rehabilitation	3.088	Effect on arm function and cost of robot-assisted group therapy in subacute patients with stroke and a moderately to severely affected arm: a randomized controlled trial [with consumer summary]	5	Europe	Germany	Neurology	Stroke (Subacute)	226-275	50	Yes	Yes	Yes	4 weeks	1	10-14	Yes	Yes	No		Yes	Yes	Reha-Stim, Berlin, produces the arm studio devices. The company is owned by Dr. Brandl-Hesse, the spouse of the first author SH.	Yes	N	N	NR	N	Y	Y	NR	7	Y	Y	N	Y	N	N	Y	Y	Y	Y	Y
Hidler 2009	2009	≤2010	Neurorehabilitation and Neural Repair	6.475	Multicenter randomized clinical trial evaluating the effectiveness of the Lokomat in subacute stroke	7	North America	USA	Neurology	Stroke (Subacute)	176-225	72	No	Yes	No	12 sessions | 24 sessions | 3 months F/U	6	15+	No	Yes	Yes	National Institute on Disability and Rehabilitation Research (#H133E020724) | Christopher Reeve Paralysis Foundation (RA2-0203-2B)	No	NA		No	Y	Y	N	Y	Y	N	NR	5	Y	Y	N	Y	N	N	N	Y	N	Y	Y
Hornby 2008	2008	≤2010	Stroke	7.108	Enhanced gait-related improvements after therapist- versus robotic-assisted locomotor training in subjects with chronic stroke: a randomized controlled study	6	North America	USA	Neurology	Stroke (Chronic)	176-225	62	No	Yes	No	12 sessions | 6 months F/U	4	15+	No	Yes	Yes	National Institute of Disability and Rehabilitation Research, Department of Education.	No	NA		No	Y	Y	Y	Y	Y	Y	NR	5	Y	Y	Y	Y	N	N	N	N	N	Y	Y
Hsieh 2017	2017	2016-2020	Clinical Rehabilitation	3.077	Bilateral robotic priming before task-oriented approach in subacute stroke rehabilitation: a pilot randomized controlled trial [with consumer summary]	7	Asia	Taiwan	Neurology	Stroke	226-275	31	No	No	Yes	4 weeks	11	N	Some were defined	Yes	Yes	National Health Research Institutes (NHRI-EX104- 10403PI and NHRI-EX105-10403PI); the Ministry of Science and Technology (102-2628-B-182-005- MY3, 103-2314-B-182-004-MY3, and 104-2314-B-002- 019-MY3); the Health Ageing Research Center at Chang Gung University (EMRPD1F0321), and Chang Gung Memorial Hospital (CMRPD1E0821, CMRPD1C0403, BMRP553, and BMRP25) in Taiwan	Yes	No		No	Y	Y	NR	NR	Y	Y	NR	6	Y	Y	Y	Y	N	N	N	Y	N	Y	Y
Hsu 2019	2019	2016-2020	Australian Occupational Therapy Journal	1.233	Robotic-assisted therapy with bilateral practice improves task and motor performance in the upper extremities of chronic stroke patients: a randomised controlled trial	6	Asia	Taiwan	Neurology	Stroke (Chronic)	276-325	43	Yes	Yes	No	4 weeks | 12 weeks F/U	4	15+	No	Yes	No		Yes	No		No	Y	Y	NR	Y	Y	Y	NR	8	Y	Y	Y	Y	N	N	Y	Y	Y	Y	Y
Hu 2024	2024	2021-2024	Neurorehabilitation	1.683	Effect of acupuncture combined with lower limb gait rehabilitation robot on improving walking function in stroke patients with hemiplegia	3	Asia	China	Neurology	Stroke (Acute)	176-225	56	Yes	No	Yes	4 weeks	8	N	No	Yes	Yes	Shandong Medical and Health Science and Technology Development Plan (GrantNo. 202020011003).	Yes	No	-	No	Y	NR	NR	NR	Y	NR	NR	5	Y	Y	N	Y	N	N	N	Y	N	Y	Y
Husemann 2007	2007	≤2010	Stroke	6.946	Effects of locomotion training with assistance of a robot-driven gait orthosis in hemiparetic patients after stroke: a randomized controlled pilot study	5	Europe	Germany	Neurology	Stroke (acute)	276-325	30	No	Yes	Yes	4 weeks	2	10-14	No	Yes	No		Yes	No		No	Y	Y	NR	Y	Y	Y	NR	7	Y	Y	Y	Y	N	N	Y	Y	N	Y	Y
Jiae 2022	2022	2021-2024	Medicine	1.71	Intensity control of robot-assisted gait training based on biometric data	5	Asia	South Korea	Neurology	Stroke	276-325	55	Yes	Yes	Yes	3 weeks	1	5-9	No	Yes	Yes	Technology Innovation Program (or Industrial Strategic Technology Development Program (10076752, Machine learning based personalized lower limb rehabilitation robot system for the patients of stroke and Parkinson’s) funded By the Ministry of Trade, Industry & Energy (MOTIE, Korea).	Yes	No	-	No	N	N	NR	N	Y	Y	NR	4	Y	Y	N	Y	N	N	N	N	N	Y	Y
Joo 2020	2020	2016-2020	Journal of Clinical Medicine	4.044	Effects of Robot-Assisted Gait Training in Patients with Burn Injury on Lower Extremity: A Single-Blind, Randomized Controlled Trial	5	Asia	South Korea	Burns	Burns	≥326	40	No	Yes	Yes	12 weeks	12	15+	No	Yes	Yes	-	Yes	No	Acknowledgments: Translational Research Program for Rehabilitation Robots (NRCTR-EX19002) contributed to the study design and data collection and Hallym University Research Fund (HURF-2018-55) contributed to the analysis and interpretation of the study.	No	Y	Y	NR	Y	Y	Y	NR	5	Y	Y	N	Y	N	N	Y	N	N	Y	Y
Jung 2020	2020	2016-2020	Brain & NeuroRehabilitation	0	Morning Walk®-Assisted Gait Training Improves Walking Ability and Balance in Patients with Ataxia: a Randomized Controlled Trial	6	Asia	South Korea	Neurology	Acquired Brain Injury	176-225	19	Yes	Yes	Yes	3 weeks	2	5-9	No	Yes	Yes	Future Growth Engine Flagship Project funded by the Minister of Science, ICT and Future Planning and supported by the Korean Institute of Science & Technology Evaluation and Planning (KISTEP).	Yes	No	-	No	N	N	NR	N	Y	Y	NR	4	Y	Y	N	Y	N	N	N	N	N	Y	Y
Kahn 2006	2006	≤2010	Journal of NeuroEngineering & Rehabilitation	2.957	Robot-assisted reaching exercise promotes arm movement recovery in chronic hemiparetic stroke: a randomized controlled pilot study	4	North America	USA	Neurology	Stroke (Chronic)	276-325	19	No	Yes	No	14 weeks | FU 6 months	12	5-9	No	Yes	Yes	NIDRR Field Initiated Grant H133G80052 and a Whitaker Foundation Biomedical Engineering Research Grant to DR.	Yes	No		No	Y	Y	N	NR	Y	Y	NR	4	Y	Y	N	N	N	N	Y	N	N	Y	Y
Kang 2021	2021	2021-2024	Medicine	1.866	Effects of robot (SUBAR)-assisted gait training in patients with chronic stroke. Randomized controlled trial	4	Asia	South Korea	Neurology	Stroke (Chronic)	276-325	30	Yes	Yes	Yes	4 weeks	2	10-14	No	Yes	Yes	Korea Health Technology R&D Project through the Korea Health Industry Development Institute (KHIDI), funded by the Ministry of Health & Welfare, Republic of Korea (grant number HI17C2410).	Yes	No	-	No	Y	Y	NR	Y	Y	Y	NR	6	Y	Y	N	Y	N	N	N	Y	Y	Y	Y
Kelley 2013	2013	2011-2015	Disability and Rehabilitation: Assistive Technology	1.602	Over-ground and robotic-assisted locomotor training in adults with chronic stroke: a blinded randomized clinical trial [with consumer summary]	4	North America	USA	Neurology	Stroke (Chronic)	176-225	21	No	Yes	No	8 weeks | FU 3 months	4	15+	Yes	Yes	Yes	Medallion Foundation through Memorial Hermann Clinical Innovation and Research Institute.	Yes	No		No	N	N	NR	N	N	Y	Y	6	Y	Y	N	Y	N	N	Y	Y	N	Y	Y
Kim 2015	2015	2011-2015	IEEE Transactions on Neural Systems and Rehabilitation Engineering	4.127	Effects of innovative WALKBOT robotic-assisted locomotor training on balance and gait recovery in hemiparetic stroke: a prospective, randomized, experimenter blinded case control study with a four-week follow-up	9	Asia	South Korea	Neurology	Stroke (Chronic)	176-225	3	Yes	No	No	4 weeks | 4 weeks F/U	2	15+	No	No	NA		No	NA		Unknown	N	NR	NR	N	Y	NR	NR	5	N	Y	N	Y	N	N	N	Y	N	Y	Y
Kim 2019	2019	2016-2020	Clinical Rehabilitation	2.737	Effects of robot-(Morning Walk) assisted gait training for patients after stroke: a randomized controlled trial [with consumer summary]	8	Asia	South Korea	Neurology	Stroke	276-325	58	No	Yes	Yes	3 weeks	2	10-14	No	Yes	Yes	Future Growth Engine Flagship Project funded by the Ministry of Science, ICT and Future Planning, supported by the Korea Institute of Science & Technology Evaluation and Planning (KISTEP).	Yes	No		No	Y	Y	NR	Y	Y	Y	NR	4	Y	Y	N	Y	N	N	N	N	N	Y	Y
Kim 2023	2023	2021-2024	Brain Sciences	2.922	Three-Dimensional Magnetic Rehabilitation, Robot-Enhanced Hand-Motor Recovery after Subacute Stroke: A Randomized Controlled Trial	7	Asia	South Korea	Neurology	Stroke (Subacute)	≥326	40	Yes	Yes	No	4 weeks | 1 month after	2	5-9	No	Yes	Yes	Ministry of Health & Welfare (HI22C0787), the National Research Foundation of Korea (NRF) funded by the Ministry of Education (NRF-2021R1I1A3060949), and the Soonchunhyang University Research Fund.	Yes	No	-	No	N	N	NR	N	N	NR	NR	6	N	Y	N	Y	N	N	Y	Y	N	Y	Y
Klamroth-Marganska 2014	2014	2011-2015	Lancet Neurology	27.456	Three-dimensional, task-specific robot therapy of the arm after stroke: a multicentre, parallel-group randomised trial [with consumer summary]	15	North America	Switzerland	Neurology	Stroke (Chronic)	≥326	77	Yes	Yes	No	4 weeks | 8 weeks | 16 weeks | 34 weeks	4	15+	Yes	Yes	Yes	Swiss National Science Foundation and Bangerter-Rhyner Stiftung	Yes	Yes	TN and RR hold patents for a system for arm therapy (WO2008EP08556 20081010) and System und Verfahren für die kooperative Armtherapie sowie Rotationsmodul dafür (WO2006058442). The institute with which VK-M, BF, MG, AK, WS, and RR are affi liated (ETH Zurich) signed a licence contract with Hocoma AG (Volketswil, Switzerland), a company which develops and sells rehabilitation robotic devices for t…	Yes	N	NR	NR	N	N	NR	NR	8	Y	Y	Y	Y	N	N	Y	Y	Y	Y	Y
Klobucka 2020	2020	2016-2020	Neurorehabilitation	1.942	Effect of robot-assisted gait training on motor functions in adolescent and young adult patients with bilateral spastic cerebral palsy: A randomized controlled trial	3	Europe	Slovakia	Neurology	CP (Children)	226-275	47	No	No	No	4-6 week post | 3-4 month FU	6	N	Some	Yes	No	-	Yes	No	-	No	N	NR	NR	NR	Y	NR	NR	6	N	Y	N	Y	N	N	N	Y	Y	Y	Y
Kotov 2021	2021	2021-2024	Neuroscience and Behavioral Physiology	0.314	Robotic Restoration of Gait Function in Patients in the Early Recovery Period of Stroke	7	Europe	Russia	Neurology	Stroke (Subacute)	≥326	47	No	No	Yes	2 weeks	14	N	No	No	NA	-	Yes	No	-	No	Y	Y	NR	NR	Y	Y	NR	5	N	Y	N	Y	N	N	N	Y	N	Y	Y
Kotov 2021a	2021	2021-2024	Serbian Journal of Experimental and Clinical Research	0.295	Efficiency of leg exoskeleton use in rehabilitation of cerebral stroke patients	11	Europe	Russia	Neurology	Stroke	226-275	42	No	No	Yes	2 weeks	21+	N	No	No	NA	-	No	NA	-	Unknown	Y	Y	NR	NR	Y	Y	NR	4	Y	Y	N	Y	N	N	N	N	N	Y	Y
Kroger 2021	2021	2021-2024	Clinical Rehabilitation	3.03	Robot-assisted training after proximal humeral fracture: A randomised controlled multicentre intervention trial	9	Europe	Germany	Orthopaedics	Fracture	226-275	48	Yes	Yes	Yes	6 months post	1	10-14	Yes	Yes	Yes	This work was funded by the German Social Accident Insurance (DGUV) project FP-0233: ‘Robotic assisted training after humeral fracture – a randomised intervention study’. The funding body had no influence on the study design and the writing of the paper.	Yes	No	-	No	N	N	NR	N	Y	Y	NR	8	Y	Y	Y	Y	N	N	Y	Y	Y	Y	Y
Kutner 2010	2010	≤2010	Physical Therapy	3.602	Quality-of-life change associated with robotic-assisted therapy to improve hand motor function in patients with subacute stroke: a randomized clinical trial	5	North America	USA	Neurology	Stroke	226-275	21	Yes	Yes	No	3 weeks | 2 months	18	0	Yes	Yes	Yes	This study was funded by a grant (R21 HD057020) from the National Institute of Neurological Disorders and Stroke, National Institutes of Health (NIH),	Yes	Yes	Dr Wolf is a paid consultant for Kinetic Muscles Inc. He is not a shareholder or investor in the company.	Yes	Y	Y	NR	NR	Y	Y	NR	6	N	Y	Y	Y	N	N	Y	N	N	Y	Y
Lee 2023	2023	2021-2024	Medicine	1.404	End-effector lower limb robot-assisted gait training effects in subacute stroke patients. A randomized controlled pilot trial	7	Asia	South Korea	Neurology	Stroke (Subacute)	≤175	55	Yes	Yes	Yes	4 weeks	1	5-9	No	Yes	Yes	Patient-Centered Clinical Research Coordinating Center (PACEN) funded by the Ministry of Health & Welfare, Republic of Korea (grant number: HC19C0264).	Yes	No	-	No	N	NR	NR	N	Y	NR	NR	5	N	Y	N	Y	N	N	Y	Y	N	Y	N
Lee 2016	2016	2016-2020	Annals of Rehabilitation Medicine	1.08	Effect of upper extremity robot-assisted exercise on spasticity in stroke patients	5	Asia	South Korea	Neurology	Stroke	226-275	58	No	No	Yes	2 weeks	9	N	No	Yes	Yes	Ministry of Trade, Industry and Energy and was carried out by rehabilitation robots supplied from the Ministry of Health & Welfare and the National Rehabilitation Center in 2013	Yes	No		Unknown	N	N	NR	NR	Y	Y	Y	4	Y	Y	N	Y	N	N	N	N	N	Y	Y
Lee 2018	2018	2016-2020	Technology and Health Care	0.958	Effects of robot-assisted therapy on upper extremity function and activities of daily living in hemiplegic patients: a single-blinded, randomized, controlled trial	3	Asia	South Korea	Neurology	Stroke	176-225	30	No	No	Yes	8 weeks	2	N	No	No	NA		Yes	No		No	N	NR	NR	NR	Y	NR	NR	6	Y	Y	N	Y	N	N	Y	Y	N	Y	Y
Lemmens 2014	2014	2011-2015	PLoS ONE	3.778	Accelerometry measuring the outcome of robot-supported upper limb training in chronic stroke: a randomized controlled trial	8	Europe	Netherlands	Neurology	Stroke (Chronic)	226-275	16	Yes	No	No	4 weeks | 8 weeks | 6 months	9	15+	No	Yes	Yes	hilips Research, The Netherlands; Technical University Eindhoven, The Netherlands; and Adelante Centre of Expertise in Rehabilitation and Audiology (formerly Rehabilitation Foundation Limburg), The Netherlands. T	Yes	No		Yes	Y	Y	NR	NR	Y	Y	NR	8	Y	Y	Y	Y	N	N	Y	Y	Y	Y	Y
Li 2014	2014	2011-2015	European Journal of Orthopaedic Surgery & Traumatologie	0.579	A pilot study of post-total knee replacement gait rehabilitation using lower limbs robot-assisted training system	4	Asia	China	Orthopaedics	TKR	≤175	60	No	Yes	No	1, 2 weeks, 1, 3, 6, and 12 months	42	0	No	Yes	Yes	This study was supported by the Health Bureau of Zhejiang Province (YH200805).	Yes	No		No	Y	Y	NR	NR	Y	Y	NR	2	Y	Y	N	N	N	N	N	N	N	Y	N
Liao 2012	2012	2011-2015	Clinical Rehabilitation	2.572	Effects of robot-assisted upper limb rehabilitation on daily function and real-world arm activity in patients with chronic stroke: a randomized controlled trial [with consumer summary]	5	Asia	Taiwan	Neurology	Stroke (Chronic)	176-225	20	No	Yes	Yes	4 weeks	1	5-9	No	Yes	Yes	This project was supported in part by the National Health Research Institutes (NHRI-EX99-9920PI and NHRI-EX99-9742PI) and the National Science Council (NSC 96-2628-B-002-033-MY2, NSC 97- 2314-B-002-008-MY3, and NSC 97-2314-B-182-004- MY3) in Taiwan.	No	NA		No	N	NR	NR	N	Y	NR	NR	7	Y	Y	Y	Y	N	N	Y	Y	N	Y	Y
Linder 2015	2015	2011-2015	The American Journal of Occupational Therapy	2.054	Improving quality of life and depression after stroke through telerehabilitation [with consumer summary]	6	North America	USA	Neurology	Stroke (Subacute)	≤175	99	Yes	Yes	Yes	8 weeks	10	1-4	No	Yes	Yes	This project was supported by Award Number RC3NS070646 from the National Institute of Neurological Disorders and Stroke (NINDS).	Yes	Yes	Steven L. Wolf is Chairman of the Scientific Advisory Board and was previously a paid consultant for Kinetic Muscles, Inc. R. Curtis Bay was a paid consultant for Kinetic Muscles, Inc., for this study.	Yes	N	Y	NR	NR	Y	Y	NR	6	Y	Y	N	Y	N	N	Y	N	Y	Y	Y
Louie 2021	2021	2021-2024	Journal of NeuroEngineering & Rehabilitation	5.227	Efficacy of an exoskeleton‑based physical therapy program for non‑ambulatory patients during subacute stroke rehabilitation: a randomized controlled trial	7	North America	Canada	Neurology	Stroke (Subacute)	≥326	36	Yes	Yes	Yes	8 weeks | 6 months	1	15+	No	Yes	Yes	Heart and Stroke Foundation of Canada Grant in Aid (G-15-0009030) and Canadian Institutes of Health Research Foundation Grant (FDN 143340). Additional funding supporting the independent work of the authors is as follows: DRL was supported by the Heart and Stroke Canadian Partnership for Stroke Recovery Trainee Award and Vanier Canada Graduate Scholarship program; WBM is supported by a New Investi…	Yes	No	-	No	N	N	NR	N	N	Y	Y	8	Y	Y	Y	Y	N	N	Y	Y	Y	Y	Y
Ma 2022	2022	2021-2024	Neurorehabilitation	1.959	Effects of robotic-assisted gait training on motor function and walking ability in children with thoracolumbar incomplete spinal cord injury	7	Asia	China	Neurology	SCI (Incomplete)	276-325	21	No	Yes	No	8 weeks | 1 month after	4	5-9	No	Yes	Yes	Major Project of China Rehabilitation Research Center (No.2018zx-22).	Yes	No	-	No	Y	Y	NR	Y	Y	Y	NR	6	Y	Y	N	Y	N	N	Y	Y	N	Y	Y
Maggio 2022	2022	2021-2024	Journal of Personalized Medicine	3.441	Body Representation in Patients with Severe Spinal Cord Injury: A Pilot Study on the Promising Role of Powered Exoskeleton for Gait Training	9	Europe	Italy	Neurology	SCI	276-325	42	No	Yes	Yes	8 weeks	3	1-4	Some	Yes	No	-	Yes	No	-	No	N	Y	NR	Y	Y	Y	NR	4	Y	Y	N	Y	N	N	N	N	N	Y	Y
Masiero 2006	2006	≤2010	Aging Clinical and Experimental Research	1.373	A novel robot device in rehabilitation of post-stroke hemiplegic upper limbs	4	Europe	Italy	Neurology	Stroke	≤175	20	No	No	No	4 weeks | FU 3 months	14	N	No	No	NA		No	NA		Unknown	Y	Y	NR	NR	N	Y	NR	5	Y	Y	N	Y	N	N	Y	N	N	Y	Y
Masiero 2011	2011	2011-2015	Journal of Rehabilitation Research and Development	2.068	Upper-limb robot-assisted therapy in rehabilitation of acute stroke patients: focused review and results of new randomized controlled trial	3	Europe	Italy	Neurology	Stroke (Acute)	≤175	21	Yes	No	No	5 weeks | 3 months F/U... Time in protocol did not match the time ni protcool so both time measures are used	8	15+	No	Yes	Yes	This material was based on work partially supported by the Autonomous Province of Trento, Italy, within the 2007– 2008 Health Research Program (document No. 2008-S143-00178).	Yes	No		No	Y	Y	NR	Y	Y	Y	Y	6	N	Y	N	Y	N	N	Y	Y	N	Y	Y
Masiero 2014	2014	2011-2015	Neurorehabilitation and Neural Repair	5.472	Randomized trial of a robotic assistive device for the upper extremity during early inpatient stroke rehabilitation	5	Europe	Italy	Neurology	Stroke (subacute)	226-275	34	No	Yes	No	5 weeks | 3 months | 7 months	9	15+	No	Yes	Yes	This work was supported by the Autonomous Province of Trento, Italy, within the 2007-2008 Health Research Program (Grant Doc No. 2008-S143-00178).	Yes	No		No	Y	N	NR	N	Y	N	NR	6	Y	Y	N	Y	N	N	Y	N	Y	Y	Y
Mayr 2018	2018	2016-2020	European Journal of Physical and Rehabilitation Medicine	2.095	Early robot-assisted gait retraining in non-ambulatory patients with stroke: a single blind randomized controlled trial	6	Europe	Austria	Neurology	Stroke	≥326	74	No	Yes	Yes	8 weeks	1	5-9	No	No	NA		Yes	No		No	N	N	NR	N	Y	N	NR	7	Y	Y	Y	Y	N	N	Y	Y	N	Y	Y
Midik 2020	2020	2016-2020	Turkiye Fiziksel Tip ve Rehabilitasyon Dergisi [Turkish Journal of Physical Medicine and Rehabilitation]	0	Effects of robot-assisted gait training on lower extremity strength, functional independence, and walking function in men with incomplete traumatic spinal cord injury	4	Asia	Turkey	Neurology	SCI (incomplete)	276-325	30	No	No	No	5 weeks | FU 3 months	6	N	No	Yes	No		Yes	No		No	Y	Y	NR	NR	Y	Y	NR	4	Y	Y	N	Y	N	N	N	N	N	Y	Y
Moll 2022	2022	2021-2024	Sensors	4.498	Use of Robot-Assisted Gait Training in Pediatric Patients with Cerebral Palsy in an Inpatient Setting—A Randomized Controlled Trial	7	Europe	Germany	Neurology	CP (Children)	226-275	30	Yes	Yes	Yes	Day 11	1	15+	Yes	Yes	Yes	Heinz und Anneliese Medaljon-Foundation (legal entity identifier LEI# 96760098311CG4ZZ4T46, Funding number: 133/19). The APC was funded by the Open Access Publication Fund of the University of Duisburg-Essen.	Yes	No	-	No	N	Y	NR	Y	Y	Y	NR	3	Y	Y	N	N	N	N	N	N	N	Y	Y
Nam 2019	2019	2016-2020	Archives of Physical Medicine and Rehabilitation	3.23	Effects of electromechanical exoskeleton-assisted gait training on walking ability of stroke patients: a randomized controlled trial	9	Asia	South Korea	Neurology	Stroke	≥326	40	Yes	Yes	Yes	4 weeks	1	15+	No	Yes	Yes	Supported by the Translational Research Center for Rehabilitation Robots (grant no. NRCTREX17010), National Rehabilitation Center, Ministry of Health and Welfare	No	NA		Unknown	N	N	NR	N	N	Y	NR	5	Y	Y	Y	N	N	N	N	Y	N	Y	Y
Nam 2020	2020	2016-2020	Journal of Rehabilitation Medicine	2.428	Further effects of electromechanically assisted gait trainer (Exowalk) in patients with chronic stroke: A randomized controlled trial	10	Asia	South Korea	Neurology	Stroke (Chronic)	176-225	40	Yes	Yes	Yes	2 weeks	1	10-14	No	Yes	Yes	This research was supported by a grant of the Korea Health Technology R&D Project through the Korea Health Industry Development Institute (KHIDI), funded by the Ministry of Health & Welfare, Republic of Korea (grant number : HI18C2324).	No	NA	-	No	Y	Y	NR	Y	Y	N	NR	6	Y	Y	N	Y	N	N	Y	Y	N	Y	Y
Nam 2022	2022	2021-2024	Scientific Reports	4.493	Efficacy of electromechanical‑assisted gait training on clinical walking function and gait symmetry after brain injury of stroke: a randomized controlled trial	7	Asia	South Korea	Neurology	Stroke (Chronic)	276-325	144	Yes	Yes	Yes	4 weeks	1	15+	No	Yes	Yes	This research was supported by a grant (Grant number: HI18C2324) of the Korea Health Technology R&D Project through the Korea Health Industry Development Institute (KHIDI) funded by the Ministry of Health & Welfare, Republic of Korea.	Yes	No	-	No	N	Y	NR	N	Y	Y	NR	6	N	Y	Y	Y	N	N	Y	N	N	Y	Y
Niu 2014	2014	2011-2015	Journal of NeuroEngineering & Rehabilitation	4.163	Prediction of gait recovery in spinal cord injured individuals trained with robotic gait orthosis	4	North America	USA	Neurology	SCI (Incomplete)	≥326	40	No	No	No	1 week post | 2 weeks post | 4 weeks post	6	N	No	Yes	Yes	This research was supported by the National Institutes of Health [R01HD059895] and the Craig H. Neilsen Foundation awarded to MMM.	Yes	No	-	No	Y	Y	NR	Y	Y	Y	Y	5	N	Y	N	Y	N	N	Y	N	N	Y	Y
Ochi 2015	2015	2011-2015	Journal of the Neurological Sciences	2.562	Gait training in subacute non-ambulatory stroke patients using a full weight-bearing gait-assistance robot: a prospective, randomized, open, blinded-endpoint trial	4	Asia	Japan	Neurology	Stroke	176-225	26	No	Yes	Yes	4 weeks	1	5-9	No	Yes	Yes	This work was partially supported by a Grant-in-Aid for Scientific Research (A), Japan Society for the Promotion of Science KAKENHI Grant Number 15200044.	Yes	No		No	Y	Y	NR	NR	Y	Y	NR	6	Y	Y	Y	Y	N	N	Y	N	N	Y	Y
Ogino 2020	2020	2016-2020	Journal of Stroke & Cerebrovascular Diseases	1.961	Effects of gait exercise assist robot (GEAR) on subjects with chronic stroke: A randomized controlled pilot trial	7	Asia	Japan	Neurology	Stroke (Chronic)	176-225	20	Yes	Yes	No	4 weeks | 1 month after | 3 months after	1	15+	Yes	Yes	Yes	Toyota Motor Corporation + Hyogo Physical Therapist Association	Yes	No	-	Yes	Y	Y	NR	Y	Y	Y	NR	6	Y	Y	Y	Y	N	N	N	Y	N	Y	Y
Ogino 2020a	2020	2016-2020	Gait & Posture	2.213	Improving abnormal gait patterns by using a gait exercise assist robot (GEAR) in chronic stroke subjects: A randomized, controlled, pilot trial	8	Asia	Japan	Neurology	Stroke (Chronic)	276-325	20	Yes	Yes	No	4 weeks | 1 month after | 3 months after	10	15+	No	Yes	Yes	Hyogo Physical Therapist Association	Yes	No	-	No	Y	Y	NR	Y	Y	Y	NR	6	Y	Y	Y	Y	N	N	N	Y	Y	N	Y
Orihuela-Espina 2016	2016	2016-2020	Journal of Hand Therapy	1.11	Robot training for hand motor recovery in subacute stroke patients: a randomized controlled trial [with consumer summary]	7	North America	Mexico	Neurology	Stroke (Subacute)	≥326	17	No	Yes	Yes	8 weeks	1	0	No	Yes	Yes	The robot was kindly lent by Tecno Lógica Mexicana (TLM) S.A. de C.V. but they gave no further funding and they had no role in study design, data collection and analysis, decision to publish, or preparation of the manuscript. We do not have any relation commercial or academic with the robot maker Tyromotion (Graz, Austria), or its distributor in Mexico, Tecno Lógica Mexicana (TLM) S.A. de C.V. (M…	Yes	Yes	We do not have any relation commercial or academic with the robot maker Tyromotion (Graz, Austria), or its distributor in Mexico, Tecno Lógica Mexicana (TLM) S.A. de C.V. (Mexico City, Mexico).	Yes	N	N	NR	NR	N	Y	NR	6	Y	Y	N	Y	N	N	N	Y	Y	Y	Y
Ozsoy-Unubol 2022	2022	2021-2024	American Journal of Physical Medicine & Rehabilitation	2.36	Effects of Robot-Assisted Gait Training in Patients With Multiple Sclerosis. A Single-Blinded Randomized Controlled Study	6	Asia	Turkey	Neurology	MS	176-225	42	Yes	Yes	Yes	4 weeks | 3 month after	1	15+	Yes	Yes	No	-	Yes	No	-	No	Y	Y	NR	Y	Y	Y	Y	7	Y	Y	Y	Y	N	N	Y	Y	N	Y	Y
Page 2013	2013	2011-2015	Clinical Rehabilitation	2.824	Portable upper extremity robotics is as efficacious as upper extremity rehabilitative therapy: a randomized controlled pilot trial [with consumer summary]	3	North America	USA	Neurology	Stroke (Chronic)	226-275	16	No	Yes	Yes	8 weeks	1	5-9	No	Yes	Yes	merican Stroke Association and the National Institutes of Health (R03 HD062545-02).	Yes	No		No	N	N	NR	N	Y	Y	NR	5	Y	Y	N	Y	N	N	Y	N	N	Y	Y
Park 2021	2021	2021-2024	Scientific Reports	4.652	Abnormal synergistic gait mitigation in acute stroke using an innovative ankle–knee–hip interlimb humanoid robot: a preliminary randomized controlled trial	6	Asia	South Korea	Neurology	Stroke (Acute)	226-275	20	Yes	Yes	Yes	2 weeks	1	15+	No	Yes	Yes	Korea Institute for Robot Industry Advancement Project (Grant No. ROBOT16-A003), Korea Health Industry Development Institute (Grant no. HI18C1687000020) and the Brain Korea 21 PLUS Project (Grant No. 2019-51-0018) to the Department of Physical Therapy, Graduate School, Yonsei University.	Yes	No	-	Unknown	Y	Y	NR	Y	Y	Y	Y	5	Y	Y	N	Y	N	N	Y	N	N	Y	Y
Picelli 2012	2012	2011-2015	Neurorehabilitation and Neural Repair	5.055	Robot-assisted gait training in patients with Parkinson disease: a randomized controlled trial	7	Europe	Italy	Neurology	Parkinson's Disease	226-275	41	No	Yes	Yes	4 weeks (primary endpoint)	2	10-14	Yes	Yes	No		Yes	No		No	N	NR	NR	N	Y	NR	NR	7	Y	Y	N	Y	N	N	Y	Y	Y	Y	Y
Picelli 2012a	2012	2011-2015	Parkinsonism & Related Disorders	4.35	Does robotic gait training improve balance in Parkinson's disease? A randomized controlled trial	6	Europe	Italy	Neurology	Parkinson's Disease	226-275	34	No	Yes	Yes	4 weeks (primary endpoint)	2	5-9	Some were defined	Yes	No		Yes	No		No	N	NR	NR	N	Y	NR	NR	6	Y	Y	N	Y	N	N	Y	Y	N	Y	Y
Picelli 2015	2015	2011-2015	Clinical Rehabilitation	2.838	Robot-assisted gait training is not superior to balance training for improving postural instability in patients with mild to moderate Parkinson's disease: a single-blind randomized controlled trial [with consumer summary]	8	Europe	Italy	Neurology	Parkinson's Disease	226-275	66	No	Yes	Yes	4 weeks (primary endpoint)	1	5-9	No	Yes	No		Yes	No		No	N	N	NR	N	Y	N	NR	8	Y	Y	Y	Y	N	N	Y	Y	Y	Y	Y
Picelli 2016	2016	2016-2020	European Journal of Physical and Rehabilitation Medicine	1.879	Combined effects of robot-assisted gait training and Botulinum Toxin Type A on spastic equinus foot in patients with chronic stroke: a pilot, single blind, randomized controlled trial	13	Europe	Italy	Neurology	Stroke (Chronic)	276-325	22	No	Yes	Yes	4 weeks	1	1-4	No	No	NA		Yes	No		No	N	N	NR	N	Y	N	NR	8	Y	Y	Y	Y	N	N	Y	Y	Y	Y	Y
Picelli 2020	2020	2016-2020	European Journal of Physical and Rehabilitation Medicine	2.527	Robot-assisted arm training for treating adult patients with distal radius fracture: a proof-of-concept pilot study	8	Europe	Italy	Orthopaedics	Fracture	≥326	20	No	Yes	Yes	2 weeks	8	10-14	Yes	Yes	No	-	Yes	No	-	No	N	N	NR	N	Y	Y	Y	8	Y	Y	Y	Y	N	N	Y	Y	Y	Y	Y
Piira 2019	2019	2016-2020	Journal of Rehabilitation Medicine	2.396	Robot-assisted locomotor training did not improve walking function in patients with chronic incomplete spinal cord injury: a randomized clinical trial [with consumer summary]	9	Europe	Norway	Neurology	Chronic incomplete SCI	176-225	24	Yes	Yes	Yes	6 months	1	5-9	Yes	Yes	Yes	The study was funded by the Norwegian Health Authorities and the Norwegian Health and Rehabilitation funds. Gjensidige insurance company donated the LOKOMAT® gait training robot.	Yes	No		Yes	N	N	NR	N	Y	Y	NR	7	Y	Y	Y	Y	N	N	Y	Y	N	Y	Y
Pohl 2007	2007	≤2010	Clinical Rehabilitation	2.06	Repetitive locomotor training and physiotherapy improve walking and basic activities of daily living after stroke: a single-blind, randomized multicentre trial (DEutsche GAngtrainerStudie, DEGAS) [with consumer summary]	9	Europe	Germany	Neurology	Stroke (Subacute)	226-275	155	No	Yes	Yes	4 weeks | 6 months F/U	4	10-14	No	Yes	Yes	A BioFuture grant of the Bundesministerium fu¨ r Bildung und Forschung (BMBF) and the Reha- Stim company sponsored the DEGAS study (Deutsche Gangtrainerstudie).	Yes	Yes	Reha-Stim, which holds the national patent for the gait trainer device, is owned by Dr Brandl- Hesse, the spouse of the author Stefan Hesse.	Yes	N	N	NR	N	Y	Y	NR	8	Y	Y	Y	Y	N	N	Y	Y	Y	Y	Y
Pompa 2017	2017	2016-2020	Multiple Sclerosis Journal	4.248	Does robot-assisted gait training improve ambulation in highly disabled multiple sclerosis people? A pilot randomized control trial [with consumer summary]	11	Europe	Italy	Neurology	Multiple Sclerosis	176-225	50	No	Yes	Yes	4 weeks	4	10-14	Yes	Yes	Yes	This study was supported by Santa Lucia Foundation and Italian Ministry of Health grant number GR 2011G.	Yes	No		No	N	Y	NR	N	Y	Y	NR	8	Y	Y	Y	Y	N	N	Y	Y	Y	Y	Y
Qian 2017	2017	2016-2020	Frontiers in Neurology	3.693	Early stroke rehabilitation of the upper limb assisted with an electromyography-driven neuromuscular electrical stimulation-robotic arm	6	Asia	Hong Kong	Neurology	Stroke (Subacute)	≥326	24	Yes	Yes	No	4 weeks | 3 month FU	12	5-9	No	Yes	Yes	The study was supported in part by Innovation Technology Commission of the Hong Kong Government (ITT/039/14GP and ITS/033/12) and The Hong Kong Polytechnic University (1-ZE4R).	Yes	No		No	Y	N	NR	Y	Y	Y	Y	6	Y	Y	N	Y	N	N	Y	Y	N	Y	Y
Raciti 2022	2022	2021-2024	Journal of Clinical Medicine	4.051	Improving Upper Extremity Bradykinesia in Parkinson’s Disease: A Randomized Clinical Trial on the Use of Gravity-Supporting Exoskeletons	9	Europe	Italy	Neurology	Parkinson's Disease	276-325	30	Yes	Yes	Yes	8 weeks	1	10-14	Yes	Yes	No	-	Yes	No	-	No	N	NR	NR	N	Y	NR	NR	6	Y	Y	N	Y	N	N	Y	N	Y	Y	Y
Reinkensmeyer 2012	2012	2011-2015	American Journal of Physical Medicine & Rehabilitation	1.961	Comparison of three-dimensional, assist-as-needed robotic arm/hand movement training provided with Pneu-WREX to conventional tabletop therapy after chronic stroke	6	North America	USA	Neurology	Stroke (Chronic)	276-325	26	No	Yes	No	8-9 weeks | 3 months F/U	2	10-14	No	Yes	Yes	supported by NCRR M01RR00827 and under Federal Contract N01-HD-3-3352 by the Eunice Kennedy Shriver National Institute of Child Health and Human Development (NICHD) and co-funded by the National Institute of Biomedical Imaging and Bioengineering (NIBIB).	Yes	No		No	Y	N	NR	N	Y	Y	NR	6	Y	Y	N	Y	N	N	Y	Y	N	Y	Y
Remy-Neris 2021	2021	2021-2024	Stroke	5.985	Additional, Mechanized Upper Limb Self-Rehabilitation in Patients With Subacute Stroke The REM-AVC Randomized Trial	7	Europe	France	Neurology	Stroke (Subacute)	276-325	215	Yes	Yes	Yes	4 weeks	1	15+	Yes	Yes	Yes	French Ministry of Health: EMREM_AVC CHU BREST 20 220.	Yes	No	-	No	N	N	NR	N	Y	N	N	8	Y	Y	Y	Y	N	N	Y	Y	Y	Y	Y
Russo 2018	2018	2016-2020	International Journal of Rehabilitation Research	1.505	The role of robotic gait training coupled with virtual reality in boosting the rehabilitative outcomes in patients with multiple sclerosis	12	Europe	Italy	Neurology	Multiple Sclerosis	226-275	45	No	No	No	6 weeks | 12 weeks | 1 month F/U	15	N	No	No	NA		Yes	No		No	N	N	N	NR	Y	Y	NR	7	Y	Y	Y	Y	N	N	Y	Y	N	Y	Y
Sale 2013	2013	2011-2015	BMC Neurology	3.189	Robot-assisted walking training for individuals with Parkinson's disease: a pilot randomized controlled trial	10	Europe	Italy	Neurology	Parkinson's Disease	≥326	20	Yes	Yes	Yes	4 weeks	1	10-14	No	No	NA		Yes	No		No	N	N	NR	N	Y	Y	Y	8	Y	Y	Y	Y	N	N	Y	Y	Y	Y	Y
Sale 2014	2014	2011-2015	Journal of NeuroEngineering & Rehabilitation	4.129	Effects of upper limb robot-assisted therapy on motor recovery in subacute stroke patients	8	Europe	Italy	Neurology	Stroke (Subacute)	226-275	53	No	Yes	No	15 sessions | 6 weeks	6	1-4	Some were defined	Yes	Yes	This study was partly supported by a grant from the Italian Ministry of Health “Ricerca Corrente 2011” IRCCS San Raffaele Pisana, Rome and partly funded by Regione Toscana under the 2009 Regional Health Research Program (“Telerehabilitation and Robotics” project) and Fondazione Cassa di Risparmio di Volterra, Italy.	Yes	No		No	N	Y	NR	N	Y	Y	Y	8	Y	Y	Y	Y	N	N	Y	Y	Y	Y	Y
Sale 2014a	2014	2011-2015	International Journal of Rehabilitation Research	1.486	Recovery of hand function with robot-assisted therapy in acute stroke patients: a randomized-controlled trial	8	Europe	Italy	Neurology	Stroke (acute)	276-325	20	No	Yes	No	4 weeks | 3 months F/U	4	5-9	No	Yes	Yes	This study was partly supported by a grant from the Italian Ministry of Health ‘Ricerca Corrente 2011’ IRCCS San Raffaele Pisana Roma.	Yes	No		No	N	Y	Y	N	Y	Y	Y	6	N	Y	N	N	N	N	Y	Y	Y	Y	Y
Samhan 2020	2020	2016-2020	Burns	2.188	Effects of interactive robot-enhanced hand rehabilitation in treatment of paediatric hand-burns: A randomized, controlled trial with 3-months follow-up	3	Africa	Egypt	Burns	Burns	226-275	36	No	No	No	8 weeks | 3 months after	19	N	Yes	No	NA	-	Yes	No	-	No	N	NR	NR	NR	Y	NR	NR	8	Y	Y	Y	Y	N	N	Y	Y	Y	Y	Y
Sarhan 2014	2014	2011-2015	Nitte University Journal of Health Science	5.472	Locomotor treadmill training program using driven gait orthosis versus manual treadmill therapy on motor output in spastic diplegic cerebral palsy children	3	Asia	Saudi Arabia	Neurology	CP (Children)	≤175	12	No	No	Yes	10 weeks	4	N	No	Yes	Yes	The work was funded by the Deanship of Scientific Research (DSR), King Abdulaziz University, Jeddah.	Yes	No		No	Y	Y	NR	NR	Y	Y	Y	3	N	Y	N	Y	N	N	N	N	N	N	Y
Schwartz 2009	2009	≤2010	PM&R	1.086	The effectiveness of locomotor therapy using robotic-assisted gait training in subacute stroke patients: a randomized controlled trial	7	Asia	Israel	Neurology	Stroke (Subactue)	276-325	67	No	Yes	Yes	6 weeks	1	5-9	Yes	Yes	Yes	This work was supported by a grant from the Israeli Ministry of Health, grant 3-3161.	Yes	No		No	N	NR	NR	N	Y	NR	NR	6	Y	Y	N	Y	N	N	Y	N	Y	Y	Y
Schwartz 2012	2012	2011-2015	Multiple Sclerosis Journal	4.955	Robot-assisted gait training in multiple sclerosis patients: a randomized trial	9	Asia	Israel	Neurology	Multiple Sclerosis	176-225	32	No	Yes	No	4 weeks | 3 moths | 6 months	9	15+	No	Yes	Yes	This work was supported by a grant from the Israeli Ministry of Health, No. 3-3161.	Yes	No		No	Y	Y	NR	Y	Y	Y	Y	7	Y	Y	Y	Y	N	N	Y	Y	N	Y	Y
Serrezuela 2020	2020	2016-2020	Journal of NeuroEngineering & Rehabilitation	4.487	Robotic therapy for the hemiplegic shoulder pain: a pilot study	6	South America	Columbia	Neurology	Stroke	226-275	16	No	No	Yes	3 months	5	N	No	Yes	Yes	The development of the robotic exoskeleton was financed by the Universidad de Oriente of Santiago de Cuba, Cuba with the collaboration of the University Corporation of Huila. All the expenses incurred in the realization and processing of the results of the pilot study were assumed by the “Juan Bruno Zayas” Surgical Clinical Hospital. The University Corporation of Huila assumes the expenses derive…	Yes	No	-	No	Y	Y	NR	NR	Y	Y	NR	5	N	Y	N	Y	N	N	Y	Y	N	Y	N
Setoguchi 2020	2020	2016-2020	Assistive Technology	1.492	Hybrid Assistive Limb improves restricted hip extension after total hip arthroplasty	10	Asia	Japan	Orthopaedics	THR	176-225	16	No	No	No	1 week | 3 weeks	52	N	No	Yes	No		Yes	No		No	Y	Y	NR	NR	Y	Y	NR	4	N	Y	N	Y	N	N	N	N	N	Y	Y
Sherief 2021	2021	2021-2024	The Annals of Clinical and Analytical Medicine	0	Electrodiagnostic effect of Armeo® Robotic Therapy versus Conventional Therapy in Erb’s Palsy Children	3	Africa	Egypt	Neurology	Erb's Palsy (Children)	226-275	30	No	No	Yes	12 weeks	3	N	No	Yes	No	-	Yes	No	-	No	N	NR	NR	NR	Y	NR	Y	5	Y	Y	Y	Y	N	N	N	N	N	Y	Y
Shin 2014	2014	2011-2015	Annals of Rehabilitation Medicine	1.085	Effect of robotic-assisted gait training in patients with incomplete spinal cord injury	4	Asia	South Korea	Neurology	SCI (incomplete)	176-225	60	No	No	Yes	4 weeks	4	N	No	No	NA		Yes	No		No	N	N	NR	NR	Y	Y	Y	5	Y	Y	N	Y	N	N	N	Y	N	Y	Y
Shin 2023	2023	2021-2024	Neurorehabilitation	1.683	Effects of end-effector robot-assisted gait training on gait ability,muscle strength, and balance inpatients with spinal cord injury	8	Asia	South Korea	Neurology	SCI	176-225	31	Yes	Yes	Yes	4 weeks	2	5-9	Yes	Yes	Yes	Transla tional Research Program fo rRehabilitation Robots (NRCTR-EX20001), National Rehabilitation Center,Ministry of Healthand Welfare, Korea.	Yes	No	-	Unknown	N	Y	NR	Y	Y	Y	NR	4	Y	Y	N	N	N	N	N	Y	N	Y	Y
Smania 2011	2011	2011-2015	American Journal of Physical Medicine & Rehabilitation	1.804	Improved gait after repetitive locomotor training in children with cerebral palsy	10	Europe	Italy	Neurology	CP (Children)	176-225	18	No	Yes	No	2 weeks | 1 month	4	15+	No	Yes	Yes	Supported by a grant from the CariVerona Fondation (PACIS), Verona, Italy.	Yes	No		No	N	NR	NR	N	Y	NR	NR	7	Y	Y	Y	Y	N	N	Y	Y	N	Y	Y
Song 2021	2021	2021-2024	Neurorehabilitation	2.078	The effect of robot-assisted gait training on cortical activation in stroke patients: A functional near-infrared spectroscopy study	4	Asia	South Korea	Neurology	Stroke	176-225	60	Yes	Yes	Yes	3 weeks	2	5-9	No	Yes	Yes	The research funding was supported by Curexo, a Korean medical robot company founded in February 2006.	Yes	No	-	Yes	Y	Y	NR	Y	Y	Y	NR	4	Y	Y	N	Y	N	N	N	N	N	Y	Y
Stein 2014	2014	2011-2015	American Journal of Physical Medicine & Rehabilitation	2.578	Gait training with a robotic leg brace after stroke: a randomized controlled pilot study	4	North America	USA	Neurology	Stroke (Chronic)	226-275	24	No	Yes	No	6 weeks | 1 month FU | 3 month FU	3	15+	No	Yes	No		Yes	No		No	Y	Y	NR	Y	N	Y	NR	7	Y	Y	Y	Y	N	N	Y	Y	N	Y	Y
Stolz 2019	2019	2016-2020	International Journal of Rehabilitation Research	1.491	The effectiveness of a novel cable-driven gait trainer (Robowalk) combined with conventional physiotherapy compared to conventional physiotherapy alone following stroke: a randomised controlled trial	6	Oceania	Australia	Neurology	Stroke (Subacute)	226-275	40	No	Yes	Yes	Discharge | 4 week FU	4	15+	Some were defined	Yes	Yes	Ian Potter Foundation	No	NA		No	N	N	NR	N	Y	Y	NR	5	Y	Y	Y	N	N	N	Y	N	N	Y	Y
Straudi 2013	2013	2011-2015	Neurorehabilitation	1.968	Does robot-assisted gait training ameliorate gait abnormalities in multiple sclerosis? A pilot randomized-control trial	6	Europe	Italy	Neurology	Multiple Sclerosis	176-225	18	No	No	No	6 weeks | 3 months	26	N	No	Yes	No		Yes	No		No	Y	Y	NR	NR	Y	Y	NR	5	Y	Y	N	Y	N	N	N	Y	N	Y	Y
Straudi 2016	2016	2016-2020	Multiple Sclerosis Journal	4.32	The effects of robot-assisted gait training in progressive multiple sclerosis: a randomized controlled trial	6	Europe	Italy	Neurology	Multiple Sclerosis	176-225	58	Yes	Yes	No	3 weeks | 6 weeks | FU 3 months	6	15+	Yes	Yes	Yes	Multiple Sclerosis Italian Society (grant 2010/R/6).	Yes	No		No	Y	Y	NR	Y	Y	Y	Y	6	N	Y	N	Y	N	N	Y	N	Y	Y	Y
Straudi 2019	2019	2016-2020	Multiple Sclerosis Journal	4.835	Robot-assisted gait training is not superior to intensive overground walking in multiple sclerosis with severe disability (the RAGTIME study): a randomized controlled trial	7	Europe	Italy	Neurology	Multiple Sclerosis	176-225	72	Yes	Yes	No	6 sessions | 12 sessions | 3 month FU	3	15+	Yes	Yes	Yes	2010–2012 Research Programme of Emilia Romagna Region [grant number 1786/2012].	Yes	No		No	Y	Y	NR	N	Y	Y	NR	8	Y	Y	Y	Y	N	N	Y	Y	Y	Y	Y
Takahashi 2016	2016	2016-2020	Stroke	6.335	Efficacy of upper extremity robotic therapy in subacute poststroke hemiplegia: an exploratory randomized trial	10	Asia	Japan	Neurology	Stroke (Subacute)	176-225	60	Yes	No	Yes	6 weeks	12	0	Some were defined	Yes	Yes	This work was supported by Teijin Pharma Ltd (Tokyo, Japan).	Yes	No		Yes	N	Y	NR	NR	Y	Y	NR	5	Y	Y	N	N	N	N	Y	Y	N	Y	Y
Talaty 2023	2023	2021-2024	Journal of NeuroEngineering & Rehabilitation	5.61	Feasibility and outcomes of supplemental gait training by robotic and conventional means in acute stroke rehabilitation	2	North America	USA	Neurology	Stroke (Acute)	276-325	30	No	Yes	Yes	D/C	5	10-14	No	Yes	No	-	Yes	No	-	No	Y	Y	NR	Y	Y	Y	NR	5	N	Y	N	Y	N	N	Y	N	N	Y	Y
Taveggia 2016	2016	2016-2020	International Journal of Rehabilitation Research	1.431	Conflicting results of robot-assisted versus usual gait training during postacute rehabilitation of stroke patients: a randomized clinical trial	5	Europe	Italy	Neurology	Stroke (Subacute)	226-275	28	Yes	Yes	No	Week 5 | FU 3 months	4	10-14	No	No	NA		Yes	No		No	N	Y	NR	N	Y	Y	NR	7	Y	Y	N	Y	N	N	Y	Y	Y	Y	Y
Taveggia 2016a	2016	2016-2020	European Journal of Physical and Rehabilitation Medicine	1.879	Efficacy of robot-assisted rehabilitation for the functional recovery of the upper limb in post-stroke patients: a randomized controlled study	7	Europe	Italy	Neurology	Stroke	276-325	54	Yes	Yes	No	6 weeks | 6 weeks FU	4	1-4	No	No	NA		Yes	No		No	Y	Y	NR	Y	Y	Y	Y	7	N	Y	N	Y	N	N	Y	Y	Y	Y	Y
Thimabut 2022	2022	2021-2024	Archives of Physical Medicine and Rehabilitation	3.617	Effects of the Robot-Assisted Gait Training Device Plus Physiotherapy in Improving Ambulatory Functions in Patients With Subacute Stroke With Hemiplegia: An Assessor-Blinded, Randomized Controlled Trial	7	Asia	Thailand	Neurology	Stroke (Subacute)	276-325	26	Yes	Yes	No	3 weeks | 6 weeks	2	10-14	No	Yes	Yes	We thank Chulalongkorn University for providing the doctoral scholarship under H.M. the King Bhumibhol Adulyadej’s 72nd Birthday Anniversary Scholarship and Overseas Research Experience Scholarship for Graduate Student of Chulalongkorn University (CU5974857030).	Yes	Yes	We thank Toyota Japan and the Fujita Health University Hospital for their cooperation in robot development and the Thai Red Cross Rehabilitation Centre for being the site of research performance.	Yes	N	N	NR	N	Y	Y	NR	7	Y	Y	Y	Y	N	N	Y	Y	N	Y	Y
Timmermans2014	2014	2011-2015	Journal of NeuroEngineering & Rehabilitation	4.129	Effects of task-oriented robot training on arm function, activity, and quality of life in chronic stroke patients: a randomized controlled trial	7	Europe	Netherlands	Neurology	Stroke (chronic)	≥326	22	Yes	Yes	No	4 weeks | 8 weeks | FU 6 months	15	5-9	No	No	NA		Yes	No		No	Y	Y	NR	Y	Y	Y	NR	8	Y	Y	Y	Y	N	N	Y	Y	Y	Y	Y
Tomic2017	2017	2016-2020	BioMed Research International	2.561	ArmAssist robotic system versus matched conventional therapy for poststroke upper limb rehabilitation: a randomized clinical trial	8	Europe	Serbia	Neurology	Stroke (Subacute)	176-225	26	Yes	Yes	Yes	3 weeks	2	1-4	Some were defined	Yes	No		Yes	Yes	Andrej M. Savi´c andMilica S. Isakovi´c are employed at Tecnalia Serbia Ltd., Belgrade, Serbia, and Cristina Rodr´ıguezde- Pablo and Thierry Keller are employed at TECNALIA, San Sebastian,	Yes	N	NR	NR	N	N	NR	NR	7	Y	Y	N	Y	N	N	Y	Y	Y	Y	Y
Tomida 2019	2019	2016-2020	Journal of Stroke & Cerebrovascular Diseases	1.908	Randomized controlled trial of gait training using gait exercise assist robot (GEAR) in stroke patients with hemiplegia	8	Asia	Japan	Neurology	Stroke	226-275	26	No	Yes	Yes	4 weeks	1	15+	No	No	NA		No	NA		Unknown	N	NR	NR	N	Y	NR	NR	4	Y	Y	N	Y	N	N	N	N	N	Y	Y
Ucar 2014	2014	2011-2015	Neurorehabilitation	1.405	Lokomat: a therapeutic chance for patients with chronic hemiplegia	3	Asia	Turkey	Neurology	Stroke (Chronic)	226-275	22	No	No	No	2 weeks | FU 6 weeks	4	N	No	Yes	No		Yes	No		No	N	NR	NR	NR	Y	NR	NR	4	N	Y	N	Y	N	N	Y	N	N	Y	N
Van Nunen 2015	2015	2011-2015	Disability and Rehabilitation: Assistive Technology	1.504	Recovery of walking ability using a robotic device in subacute stroke patients: a randomized controlled study [with consumer summary]	5	Europe	Netherlands	Neurology	Stroke (Subacute)	176-225	30	No	Yes	No	10 weeks | 24 weeks | 36 weeks	4	15+	Yes	Yes	Yes	Dutch Heart Foundation (Project number 07.21) and by Revalidatiefonds (Project number 2007166)	No	NA		No	N	N	NR	N	Y	Y	Y	4	Y	Y	N	Y	N	N	N	N	N	Y	Y
Vaney 2012	2012	2011-2015	Neurorehabilitation and Neural Repair	5.055	Robotic-assisted step training (Lokomat) not superior to equal intensity of over-ground rehabilitation in patients with multiple sclerosis	9	Europe	Switzerland	Neurology	Multiple Sclerosis	226-275	67	Yes	Yes	Yes	(3 weeks | DC | 2 months | 4 months	11	15+	Some were defined	Yes	Yes	The trial was supported by a grant from the “fonds stratégique HES-SO”/RéSaR to Roger Hilfiker, Véronique Lugon-Moulin, and André Meichtry, and by intramural funds from the Berner Klinik Montana to Dr Claude Vaney, Brigitte Gattlen, and Rita Hausammann, and from University of Applied Sciences Western Switzerland, Institut Santé Social, to Roger Hilfiker.	Yes	No		No	Y	Y	NR	N	Y	Y	NR	6	Y	Y	Y	Y	N	N	N	N	Y	Y	Y
Volpe 2008	2008	≤2010	Neurorehabilitation and Neural Repair	4.102	Intensive sensorimotor arm training mediated by therapist or robot improves hemiparesis in patients with chronic stroke	7	North America	USA	Neurology	Stroke (Chronic)	≤175	21	No	Yes	No	Mid 3 weeks | 6 weeks | 3 months FU	3	10-14	No	Yes	Yes	Burke Medical Research Institute, the Skirball Foundation, NYS DOH Center for Research Excellence in Spinal Cord Injury, and the US Public Health Service (NIH R01-HD045343).	Yes	Yes	Drs N. Hogan and H. I. Krebs are co-inventors in the MIT-held patent for the robotic device used to treat patients in this work. They hold equity positions in Interactive Motion Technologies, Inc, the company that manufactures this type of technology under license to MIT.	Yes	Y	Y	NR	N	Y	Y	Y	6	Y	Y	N	Y	N	N	Y	Y	N	Y	Y
Wall 2019	2019	2016-2020	Neurorehabilitation	1.907	Self-perceived functioning and disability after randomized conventional and electromechanically-assisted gait training in subacute stroke: a 6 months follow-up	3	Europe	Sweden	Neurology	Stroke (Subacute)	176-225	34	No	Yes	Yes	FU 6 months	1	15+	Yes	Yes	Yes	Promobilia Foundation; Stroke-Riksf¨orbundet; NEURO Sweden; the Norrbacka-Eugenia Foundation and a donation by Lars Hedlund (Karolinska Institutet Dnr 2-1582/2016).	Yes	No		Unknown	N	N	NR	N	Y	N	NR	5	Y	Y	N	Y	N	N	Y	N	N	Y	Y
Wallard 2017	2017	2016-2020	European Journal of Paediatric Neurology	2.563	Robotic-assisted gait training improves walking abilities in diplegic children with cerebral palsy [with consumer summary]	4	Europe	France	Neurology	Children (CP)	226-275	30	No	No	Yes	4 weeks	30	N	No	No	NA		Yes	No		No	N	N	NR	NR	Y	Y	NR	5	Y	Y	N	Y	N	N	Y	N	N	Y	Y
Wallard 2018	2018	2016-2020	Gait & Posture	2.711	Effect of robotic-assisted gait rehabilitation on dynamic equilibrium control in the gait of children with cerebral palsy [with consumer summary]	4	Europe	France	Neurology	Children (CP)	226-275	30	No	No	Yes	4 weeks	18	N	No	No	NA		No	NA		Unknown	Y	Y	NR	NR	Y	Y	Y	3	Y	Y	N	Y	N	N	N	N	N	Y	N
Westlake 2009	2009	≤2010	Journal of NeuroEngineering & Rehabilitation	3.049	Pilot study of Lokomat versus manual-assisted treadmill training for locomotor recovery post-stroke	2	North America	USA	Neurology	Stroke (Chronic)	226-275	16	No	Yes	Yes	4 weeks	2	5-9	Some were defined	Yes	Yes	This study was conducted at the Rehabilitation Research and Development Center, VA Palo Alto Health Care System, Palo Alto, CA and funded by VA RR&D Project no. B540231 (Principal Investigator, Patten). Dr. Westlake is supported by a Clinical Research Initiative Fellowship through the Canadian Institutes of Health Research.	Yes	No		No	N	N	NR	N	Y	Y	NR	6	Y	Y	Y	Y	N	N	N	Y	N	Y	Y
Wolf 2015	2015	2011-2015	Neurorehabilitation and Neural Repair	5.112	The HAAPI (Home Arm Assistance Progression Initiative) trial: a novel robotics delivery approach in stroke rehabilitation	8	North America	USA	Neurology	Stroke (Subacute)	226-275	99	Yes	Yes	Yes	8 weeks	5	10-14	Some were defined	Yes	Yes	The project described was supported by NIH grant RC3NS070646 from the National Institute of Neurological Disorders and Stroke.	Yes	No		No	N	N	NR	N	Y	Y	NR	7	Y	Y	N	Y	N	N	Y	Y	Y	Y	Y
Wright 2021	2021	2021-2024	Clinical Rehabilitation	3.03	Effect of combined home-based, overground robotic-assisted gait training and usual physiotherapy on clinical functional outcomes in people with chronic stroke: A randomized controlled trial	9	Europe	United Kingdom	Neurology	Stroke (Chronic)	276-325	34	Yes	Yes	No	10 weeks | 22 weeks	2	15+	No	Yes	Yes	The research study is funded by the University of Winchester (RKE/10/2015-16). AlterG Bionic Leg orthoses have been provided freely by AlterG (Fremont, CA).	Yes	Yes	AlterG Bionic Leg orthoses were provided free of charge by AlterG (Fremont, CA), Alter G had no input or influence on the data analysis or manuscript preparation. There is no relationship between AlterG and the author L. Stoner (School of Sport & Exercise, University of North Carolina, Chapel Hill, USA).	Yes	Y	Y	NR	Y	Y	Y	NR	7	Y	Y	N	Y	N	N	Y	Y	Y	Y	Y
Wu 2017	2017	2016-2020	American Journal of Physical Medicine & Rehabilitation	1.832	Effects of the integration of dynamic weight shifting training into treadmill training on walking function of children with cerebral palsy: a randomized controlled study	5	North America	USA	Neurology	CP (Children)	176-225	23	No	Yes	No	Post Rx (6 weeks) | FU 8 weeks	6	15+	Yes	Yes	Yes	This study was supported by NIDRR/RERC, H133E100007.	Yes	No		No	Y	Y	NR	N	Y	Y	NR	6	Y	Y	Y	Y	N	N	N	Y	N	Y	Y
Wu 2018	2018	2016-2020	American Journal of Physical Medicine & Rehabilitation	1.826	Facilitating weight shifting during treadmill training improves walking function in humans with spinal cord injury: a randomized controlled pilot study	3	North America	USA	Neurology	SCI	176-225	16	No	Yes	No	6 weeks | FU 8 weeks	6	15+	Some were defined	Yes	Yes	is work is supported by the Davee Foundation, in partial by NIH (NIH/NICHD R01HD082216	No	NA		No	Y	Y	NR	N	Y	Y	NR	6	Y	Y	Y	Y	N	N	N	Y	N	Y	Y
Xiang 2021	2021	2021-2024	Journal of NeuroEngineering & Rehabilitation	5.227	Exoskeleton‑assisted walking improves pulmonary function and walking parameters among individuals with spinal cord injury: a randomized controlled pilot study	7	Asia	China	Neurology	Stroke (Subacute)	226-275	18	Yes	Yes	Yes	4 weeks	8	5-9	Some	Yes	Yes	National Key R&D Program of China (2017YFB1302305).	Yes	No	-	No	Y	Y	NR	Y	N	Y	NR	8	Y	Y	Y	Y	N	N	Y	Y	Y	Y	Y
Xiang 2023	2023	2021-2024	IEEE Transactions on Neural Systems and Rehabilitation Engineering	5.438	Exoskeleton-Assisted Walking for Pulmonary and Exercise Performances of SCI Individuals	9	Asia	China	Neurology	SCI	226-275	40	Yes	Yes	Yes	4 weeks	8	15+	Some	Yes	Yes	This work was supported in part by the National Key Research and Development Program of China under Grant 2017YFB1302305, in part by the National Natural Science Foundation under Grant 81972146, and in part by the Department of Science and Technology of Sichuan Province under Grant 20YYJC3320 and Grant 2020YJ0210	No	NA	-	No	Y	Y	NR	Y	Y	Y	Y	7	Y	Y	N	Y	N	N	Y	Y	Y	Y	Y
Yasar 2022	2022	2021-2024	Journal of Pediatric Neurology	0.19	Effectiveness of Robot-Assisted Gait Training on Functional Skills in Children with Cerebral Palsy	4	Asia	Turkey	Neurology	CP (Children)	226-275	26	No	No	Yes	8 weeks	6	N	No	Yes	No	-	Yes	No	-	No	Y	Y	NR	NR	Y	Y	NR	6	Y	Y	N	Y	N	N	Y	Y	N	Y	Y
Yeung 2018	2018	2016-2020	Journal of NeuroEngineering & Rehabilitation	4.402	Randomized controlled trial of robotassisted gait training with dorsiflexion assistance on chronic stroke patients wearing ankle-foot-orthosis	7	Asia	Hong Kong	Neurology	Stroke (Chronic)	≥326	19	Yes	Yes	No	5 weeks | 3 months after	1	15+	No	Yes	Yes	Innovation and Technology Fund grant (GHP/001/12) from the Innovation and Technology Commission of the Hong Kong Special Administrative Region.	Yes	Yes	Yeung LF, Ockenfeld C, Pang MK, Wai HW, and Tong KY are co-inventors of the Hong Kong Polytechnic University-held patent for the robot-assisted AFO used in this study. All authors, however, are of no financial relationship whatsoever for the submitted work with Rehab-Robotics Company Ltd., the company under license agreement with the University.	Yes	N	Y	NR	Y	Y	Y	NR	5	N	Y	N	Y	N	N	Y	N	Y	Y	N
Yokota 2023	2023	2021-2024	Journal of Stroke & Cerebrovascular Diseases	2.022	Effect of cyborg-type robot Hybrid Assistive Limb on patients with severe walking disability in acute stroke: A randomized controlled study	11	Asia	Japan	Neurology	Stroke (Acute)	226-275	24	Yes	Yes	No	2-6 weeks |3-5 months	2	15+	Some	Yes	Yes	Intramural Research Fund of the National Cerebral and Cardiovascular Center (21-1-4) and Cyberdyne Inc Japan (#C677)	Yes	No	Cyberdyne	Yes	N	N	NR	N	N	Y	Y	6	Y	Y	N	Y	N	N	N	Y	Y	Y	Y
Yoo 2013	2013	2011-2015	Journal of Physical Therapy Science	0.265	Effect of three-dimensional robot-assisted therapy on upper limb function of patients with stroke	4	Asia	South Korea	Neurology	Stroke	≤175	22	No	No	Yes	6 weeks	4	N	No	No	NA		No	NA		Unknown	Y	Y	NR	NR	Y	Y	NR	5	N	Y	N	Y	N	N	Y	N	N	Y	Y
Yoo 2023	2023	2021-2024	Archives of Physical Medicine and Rehabilitation	3.13	Effects of Training with a Powered Exoskeleton on Cortical Activity Modulation in Hemiparetic Chronic Stroke Patients: A Randomized Controlled Pilot Trial	6	Asia	South Korea	Neurology	Stroke (Chronic)	226-275	30	Yes	Yes	Yes	10th session	4	5-9	No	Yes	Yes	Funding for this pilot study was supported by T-ROBOTICS, a Korean medical robot company founded in October 2004.	Yes	No	-	Yes	N	NR	NR	N	Y	NR	NR	5	Y	Y	N	Y	N	N	N	N	Y	Y	Y
Yu 2021	2021	2021-2024	BioMed Research International	3.143	Robot-Assisted Gait Training Plan for Patients in Poststroke Recovery Period: A Single Blind Randomized Controlled Trial	5	Asia	China	Neurology	Stroke (Subacute)	226-275	85	No	Yes	Yes	2 weeks	2	10-14	No	No	NA	-	Yes	No	-	No	N	N	NR	N	Y	Y	NR	5	Y	Y	N	Y	N	N	Y	N	N	Y	Y
Yun 2018	2018	2016-2020	European Journal of Physical and Rehabilitation Medicine	2.095	Robot-assisted gait training effectively improved lateropulsion in subacute stroke patients: a single-blinded randomized controlled trial	4	Asia	South Korea	Neurology	Stroke (Subacute)	276-325	38	No	Yes	No	3 weeks | 4 weeks FU	2	10-14	No	Yes	Yes	Wonkwang university	Yes	No		No	N	NR	NR	N	Y	N	Y	6	Y	Y	Y	Y	N	N	N	Y	N	Y	Y
Zhang 2023	2023	2021-2024	BioMed Research International	2.834	Three-Dimensional Gait Analysis and sEMG Measures for Robotic-Assisted Gait Training in Subacute Stroke: A Randomized Controlled Trial	11	Asia	China	Neurology	Stroke (Subacute)	≥326	38	Yes	Yes	Yes	4 weeks	12	1-4	Some	Yes	Yes	The study was supported by the Key Scientific Research and Development Program of Zhejiang Province, China (No. 2021C03050); the General Scientific Research Project of Zhejiang Provincial Health Commission, China (2022KY1048); and the General Scientific Research Project of Zhejiang Department of Education, China (Y202145964).	Yes	No	-	No	Y	Y	NR	Y	Y	Y	NR	5	Y	Y	N	Y	N	N	N	Y	N	Y	Y
